# Supplementary material for: Human Immunodeficiency Virus Type-1 Genetic Diversity and Drugs Resistance Mutations among People Living with HIV in Karachi, Pakistan
Source: Viruses. 2024 Jun 14;16(6):962. doi: 10.3390/v16060962 (PMC11209141; doi:10.3390/v16060962)
Supplement: Supplementary file 1 [file viruses-16-00962-s001.zip]

Archive with 1 entries (1 files):
- viruses-3027874-supplementary.pdf
